# Supplementary material for: What Drives Task Performance in Fluency Tasks in People With HIV?
Source: Front Psychol. 2021 Oct 13;12:721588. doi: 10.3389/fpsyg.2021.721588 (PMC8548841; doi:10.3389/fpsyg.2021.721588)
Supplement: Supplementary file 1 [file Table_1.XLSX]

## Sheet: Data
Participant	ParticipantsCrossValidation	Cut_off	Impaired	Condition	TotalWords	NumberClusters	MeanClusterSize	NumberSwitches	Frequency	Imageability	Familiarity	LengthGraphemes	OrthSimilarity	PhonSimilarity	Concreteness	Valence	Arousal	AgeOfAcquisition
1	1	NA	NA	ThreeTasks	147	32	2.6875	29	0.947575	5.93075	5.82879	6.31973	7.41259	16.993	5.76495	5.5946	4.93548	4.4458
2	0	NA	NA	ThreeTasks	66	13	2.23077	10	1.19266	6.1947	6.11746	6.65152	8.03077	17.4769	5.88152	4.99045	3.96891	3.86804
3	1	NA	NA	ThreeTasks	73	17	1.47059	14	0.945413	6.06504	6.07471	6.91781	6.61111	15.3194	5.87035	5.1527	4.547	4.46167
4	0	NA	NA	ThreeTasks	95	22	1.59091	19	0.902098	5.33	5.73637	7.6	5.31915	11.4681	5.30445	5.09415	4.8479	5.68241
5	1	NA	NA	ThreeTasks	109	25	2.2	22	1.03946	6.01962	5.80824	6.40367	7.20561	15.7196	5.71738	5.59675	4.3019	4.24058
6	1	NA	NA	ThreeTasks	67	18	1.66667	15	0.99442	6.05694	5.88367	6.22388	8.18182	17.9394	5.70164	5.43318	3.78709	4.45746
7	1	NA	NA	ThreeTasks	138	30	2.8	27	0.760402	5.98499	5.79264	6.65942	5.36765	13.0074	5.69248	5.35557	3.90666	5.11712
8	1	NA	NA	ThreeTasks	118	24	2.16667	21	1.05821	6.17148	6.00345	6.0339	8.45217	18.7043	5.84764	6.27686	3.63714	4.11217
9	1	NA	NA	ThreeTasks	94	23	1.95652	20	0.99081	6.11259	5.89833	6.7766	5.9011	14.8681	5.75124	4.40158	5.66388	4.36685
10	1	NA	NA	ThreeTasks	85	20	1.45	17	1.1655	6.06278	5.90732	6.21176	7.7619	17.6548	5.68204	4.29129	5.52375	4.20477
11	1	NA	NA	ThreeTasks	93	24	1.58333	21	0.954571	6.05561	5.9685	6.56989	6.68889	15.6333	5.79726	5.24741	5.541	4.45
12	1	NA	NA	ThreeTasks	57	14	1.71429	11	1.31755	5.74437	6.06439	6.47368	6.89474	16.2281	5.22848	4.60045	5.09582	4.2056
13	0	NA	NA	ThreeTasks	101	24	1.70833	21	1.11454	6.16195	5.95575	6.27723	6.75	16.55	5.8181	5.02919	3.96594	4.36106
14	1	NA	NA	ThreeTasks	66	11	1.36364	8	1.6076	5.183	5.87251	5.4697	7.82812	19.3594	5.14247	5.58318	3.68955	4.62792
15	1	NA	NA	ThreeTasks	67	16	1.9375	13	0.921961	6.05252	5.8442	5.79104	11.8154	25.9692	5.84324	5.2235	3.79286	4.08388
16	1	NA	NA	ThreeTasks	132	30	2.8	27	0.852899	6.0317	5.9173	7	7.09375	16.5547	5.81193	4.66275	5.04595	4.62789
17	1	NA	NA	ThreeTasks	99	20	1.85	17	0.963796	6.14973	6.04612	5.9899	8.60204	18.5	5.70621	5.15703	4.78093	4.27325
18	1	NA	NA	ThreeTasks	117	23	1.6087	20	1.08141	5.83751	5.99064	6.89744	6.59483	14.9397	5.40364	5.2884	5.25604	4.56696
19	1	NA	NA	ThreeTasks	92	15	1.26667	12	1.35945	5.72336	6.03869	6.18478	7.76667	17.3333	5.4702	5.77652	4.4857	4.65038
20	1	NA	NA	ThreeTasks	134	29	1.75862	26	1.21198	5.98255	6.02274	6.27612	7.30597	17.1418	5.54448	5.63309	4.24234	4.21281
21	1	NA	NA	ThreeTasks	118	33	1.93939	30	0.916814	6.10852	5.96073	6.07627	8.53509	18.7632	5.91736	5.56735	3.99908	4.20034
22	1	NA	NA	ThreeTasks	72	18	1.66667	15	1.0471	6.20884	6.00594	6.125	8.12676	17.3944	5.80124	5.63091	4.11186	4.33193
23	1	NA	NA	ThreeTasks	72	19	1.68421	16	1.13755	5.88004	5.8946	7.13889	6.16901	13.6901	5.56046	5.681	3.88969	4.44789
24	1	NA	NA	ThreeTasks	72	18	1.94444	15	1.34143	6.11956	6.04674	5.55556	11.5694	25.1111	5.75157	5.70886	4.81748	3.91938
25	1	NA	NA	ThreeTasks	80	17	2.29412	14	1.02572	6.03725	5.89993	6.075	6.94805	14.9481	5.86467	5.36333	3.76542	4.58746
26	1	NA	NA	ThreeTasks	54	15	1.93333	12	1.24697	5.96292	5.96365	6.75926	5.83019	14.6981	5.63769	5.412	3.30615	4.7049
27	1	NA	NA	ThreeTasks	121	36	1.63889	33	1.36165	5.86505	6.04449	6.32231	6.79167	16.4417	5.40525	5.15038	4.19525	4.37508
28	1	NA	NA	ThreeTasks	80	26	1.88462	23	1.27275	6.17296	6.0793	6.0125	6.64103	15.6282	5.84759	5.32736	4.72236	3.98065
29	1	NA	NA	ThreeTasks	107	27	2.37037	24	1.11262	6.28246	6.14927	6.31776	7.22642	17.6698	5.925	4.98591	3.98126	3.83601
30	1	NA	NA	ThreeTasks	76	15	2.6	12	0.995948	6.0779	6.11702	6.48684	6.98667	15.8667	5.75559	4.85232	3.60453	4.58148
31	0	NA	NA	ThreeTasks	91	14	1.85714	11	1.0176	5.79029	5.76754	6.10989	7.57143	16.4176	5.49905	5.62972	4.12956	4.94962
32	1	NA	NA	ThreeTasks	112	24	1.875	21	0.982205	5.96896	5.97737	6.41964	6.40179	14.8571	5.71523	6.17175	4.44538	4.54557
33	1	NA	NA	ThreeTasks	116	32	2	29	0.696201	6.06226	5.98465	6.58621	8.09565	17.5826	5.76206	5.5236	4.73867	4.81382
34	1	NA	NA	ThreeTasks	111	25	2.36	22	0.812588	6.10395	5.87468	7	7.65741	17.3148	5.77157	5.19463	5.12913	4.63665
35	1	NA	NA	ThreeTasks	119	33	2.09091	30	1.02731	6.08809	5.91047	6.54622	8.12069	16.8362	5.76049	4.80714	5.54455	4.35172
36	1	NA	NA	ThreeTasks	151	35	2.34286	32	0.939981	5.94047	5.93468	6.17881	7.83221	16.0537	5.78725	6.23453	3.19744	4.35842
37	1	NA	NA	ThreeTasks	88	22	2.22727	19	0.943267	6.08877	5.87952	6.85227	7.85227	17.25	5.57408	5.04857	3.32171	4.48319
38	1	NA	NA	ThreeTasks	150	38	2.28947	35	0.922499	6.03083	5.83028	6.58667	7.10204	16.5714	5.65722	4.7012	5.27141	4.75174
39	1	NA	NA	ThreeTasks	117	22	1.54545	19	1.05037	6.10965	6.04585	5.88889	7.23276	16.319	5.80439	5.39775	4.99471	4.30079
40	1	NA	NA	ThreeTasks	89	20	1.55	17	1.10558	5.81679	6.00684	6.2809	7.26136	16.3409	5.67276	5.17258	4.14804	4.60234
41	1	NA	NA	ThreeTasks	84	22	2	19	1.30349	6.12426	5.95706	6.02381	9.02381	21.7262	5.83208	5.00712	4.24736	4.22177
42	1	NA	NA	ThreeTasks	112	19	4	16	0.935759	6.23005	5.98907	6.3125	7.72477	18.3119	5.9524	5.2918	3.84427	4.23154
43	1	NA	NA	ThreeTasks	42	8	3.375	5	1.19839	6.20263	6.07171	6.42857	7.21429	17.4286	5.8885	5.22325	4	3.92481
44	1	NA	NA	ThreeTasks	174	49	1.79592	46	1.0558	5.9028	5.93084	6.09195	8.62275	18.2814	5.66294	5.26819	3.85625	4.67953
45	1	NA	NA	ThreeTasks	120	28	1.92857	25	1.20797	5.85249	5.94605	6.29167	7.17647	16.0252	5.53584	4.95929	4.44019	4.53497
46	0	NA	NA	ThreeTasks	67	17	2.11765	14	1.07743	6.19596	5.97076	6.53731	8.75	19.4375	5.80102	4.92226	4.651	4.01437
47	1	NA	NA	ThreeTasks	101	20	2.15	17	1.06361	5.73751	5.95557	6.30693	8.76289	20.567	5.49144	5.12864	4.12879	4.73949
48	1	NA	NA	ThreeTasks	108	18	2.88889	15	1.12436	5.83946	5.84934	6.24074	6.99074	15.8981	5.50121	4.59285	4.35065	4.79376
49	1	NA	NA	ThreeTasks	91	17	1.70588	14	0.744873	6.06639	5.94647	7.04396	3.53846	8.7033	5.71473	6.02148	4.34648	4.68464
50	0	NA	NA	ThreeTasks	70	15	1.7	12	1.06445	6.24642	5.83314	6.54286	7.11429	15.8714	5.85748	6.13731	4.44054	4.34656
1	1	18	1	Animal	48	14	1.85	13	0.835022	6.12955	5.55907	6.375	6.93617	17.9149	6.04393	4.326	5.03733	4.43157
2	0			Animal	10	3	2.66	2	1.1303	6.24243	5.86229	5.3	10.8	26	6.25014	4.868	3.99533	3.684
3	1	24	0	Animal	25	8	1.62	7	0.892739	6.21729	5.91486	6.68	5.72	16.72	6.15907	4.93975	4.0675	4.33636
4	0			Animal	25	7	1.42	6	0.628286	6.07631	5.42654	6.6	6.24	15.08	5.99462	2.363	7.045	4.72572
5	1	24	1	Animal	33	9	1.44	8	0.928778	6.28615	5.55631	6.39394	8	18.2812	6.00915	5.37533	5.16667	4.29871
6	1	10	1	Animal	21	7	1.85	6	0.989674	6.23221	5.8368	5.90476	6.19048	17.8095	6.12353	5.478	3.6	3.93263
7	1	18	1	Animal	56	12	3.25	11	0.608382	6.1744	5.61897	6.10714	7.37037	15.7407	5.97	5.47311	3.55278	4.89468
8	1	24	1	Animal	36	8	1.87	7	0.658757	6.28445	5.60485	6.72222	5.71429	14.8857	6.1955	5.82218	3.11364	4.63133
9	1	24	1	Animal	33	10	1.3	9	0.75853	6.30459	5.75486	6.63636	6.71875	18.1562	6.03795	5.2638	3.6162	4.135
10	1	24	1	Animal	32	10	1.3	9	0.918371	6.22829	5.61229	6.1875	6.3125	14.9062	6.07679	5.136	3.75	4.0931
11	1	24	1	Animal	29	7	1.71	6	0.701224	6.12144	5.67558	5.89655	5.7931	15.1034	6.18379	4.914	4.825	4.19739
12	1	18	1	Animal	24	6	1.83	5	1.01873	6.31322	5.83179	6.45833	7.875	21.375	6.09042	4.0725	4.85875	3.86417
13	0			Animal	29	5	2.2	4	0.821131	6.35195	5.67315	6.34483	5.07143	13.4286	6.12555	4.8525	4.2625	4.19913
14	1	24	0	Animal	23	6	1.66	5	0.839063	6.15413	5.63087	6.26087	5.69565	13.4348	6.12981	5.73175	3.40875	4.60762
15	1	9	1	Animal	27	7	1.85	6	0.941247	6.14484	5.66758	5.7037	10.1154	23.4231	6.17311	5.19	3.9	4.004
16	1	24	1	Animal	35	11	1.63	10	0.874192	6.1214	5.60812	6.25714	8.2	22.2	6.11584	4	6.8	4.0929
17	1	10	1	Animal	30	6	2.16	5	0.735471	6.35347	5.83056	5.83333	7.68966	19.1724	6.03822	4.25	6.06575	4.14231
18	1	24	1	Animal	29	5	1.4	4	0.744192	6.41006	5.85622	6.44828	6.65517	16.8966	6.1695	4.92275	6.62613	4.04833
19	1	24	0	Animal	23	5	1.2	4	0.673324	6.3022	5.6494	6.3913	6.78261	14.7391	6.26927	5.49783	6.128	4.078
20	1	24	1	Animal	31	7	1.57	6	0.891363	6.47005	5.7199	6.41935	6.77419	15.871	5.97781	4	6.8	4.14857
21	1	9	1	Animal	31	12	1.16	11	0.778326	6.35973	5.6173	5.67742	8.73333	19.3333	6.10174	4.454	3.85	4.29778
22	1	24	0	Animal	24	5	1.2	4	0.722124	6.35038	5.756	6.04167	7.69565	17.2609	6.275	5.545	3.363	4.59143
23	1	9	1	Animal	17	6	1.33	5	0.841367	6.39467	5.75822	6.41176	4	10.2941	6.17067	5.545	3.363	3.94308
24	1	24	0	Animal	16	3	2.33	2	1.06585	6.346	5.83008	5.375	12.75	27.625	6.272	5.545	3.363	3.9125
25	1	18	1	Animal	28	5	2.4	4	0.846664	6.19774	5.60389	6.39286	4.81481	12.3333	6.26668	5.95	2.05	4.42
26	1	24	0	Animal	27	7	2.14	6	0.914997	6.44819	5.81894	6.74074	6.88462	16.6154	6.10294	5.95	2.05	4.3928
27	1	9	1	Animal	29	9	1.33	8	0.874183	6.3742	5.86171	6.2069	5.7931	14.1724	6.094	3.2865	5.95	4.24643
28	1	10	1	Animal	25	8	1.75	7	0.716267	6.41587	5.70767	6.16	7.25	16.25	6.23327	5.095	4.55	4.189
29	1	24	1	Animal	32	9	2	8	0.96612	6.37448	5.92908	6.03125	7.625	19.125	6.16967	NA	NA	3.892
30	1	10	1	Animal	23	6	2.5	5	0.595087	6.34477	5.97492	6.43478	6	14.0455	6.12662	4.857	3.809	4.58632
31	0			Animal	29	6	2.5	5	0.802468	6.25737	5.70063	6.13793	4.96552	13.2759	6.23121	6.29725	5.642	4.50154
32	1	10	1	Animal	29	3	3.33	2	0.609655	6.21565	5.64059	6.27586	5.44828	13.1724	6.20694	6.35286	4.609	4.19455
33	1	24	1	Animal	38	9	2.77	8	0.669031	6.22879	5.86763	6.86842	7.02703	16.0541	5.78305	6.8835	5.377	4.43429
34	1	24	1	Animal	37	10	2.3	9	0.83775	6.25761	5.78862	6.45946	6.51351	16.8649	6.19613	5.41075	5.1375	4.30133
35	1	18	1	Animal	39	9	2.66	8	0.679356	6.37127	5.87477	6.41026	6.28947	15.1053	6.20409	4.41917	6.225	4.43097
36	1	24	1	Animal	44	9	2.88	8	0.764093	6.36669	5.82654	6.22727	6.69048	14.6667	6.20227	4.5832	5.1816	4.26882
37	1	24	0	Animal	22	6	1.5	5	0.91104	6.44914	5.79547	6.5	8.31818	21	6.03527	NA	NA	4.219
38	1	24	1	Animal	54	13	2.53	12	0.594883	6.22423	5.4905	6.57407	7.26415	17.8491	6.05447	4.0685	6.26955	4.613
39	1	24	1	Animal	39	9	1.66	8	0.634621	6.15817	5.65792	5.76923	7.89744	18.9231	5.99608	5.20487	4.96627	4.23468
40	1	24	0	Animal	24	3	2	2	1.00003	6.34424	5.77035	6.16667	7.5	18.8333	6.17553	5.43346	4.25731	4.02
41	1	24	0	Animal	27	7	1.71	6	0.90865	6.24356	5.51633	5.96296	6.88889	19	6.28394	5.32763	4.26956	4.248
42	1	24	1	Animal	33	9	2.33	8	0.671039	6.28074	5.84615	6.63636	6.33333	15.7273	6.02815	5.40975	3.98438	4.32815
43	1	10	0	Animal	12	2	2.5	1	1.27966	6.43436	5.94836	5.91667	5.91667	14.0833	6.26355	5.22325	4	3.265
44	1	24	1	Animal	49	11	2	10	0.683171	6.34325	5.73617	6.46939	6.91489	15.2128	6.22134	5.39562	4.23077	4.60263
45	1	24	1	Animal	39	9	1.88	8	0.690982	6.4497	5.429	6.4359	4.48718	11.5641	6.25687	4.67582	4.58091	4.67471
46	0			Animal	23	5	1.4	4	0.924911	6.24062	5.56375	6.13043	7.69565	18.3043	6.078	5	4.409	3.73895
47	1	18	1	Animal	45	10	2.9	9	0.550419	6.15546	5.7196	6.24444	8.37209	19.6512	6.09456	5.38962	4.17338	4.48483
48	1	24	1	Animal	30	6	2.5	5	0.781085	6.23287	5.7903	6.13333	8.43333	19.9667	6.059	5.05	3.772	4.51704
49	1	10	1	Animal	20	4	2	3	0.809345	6.35708	5.80315	6.5	5.6	12.75	6.27046	6.5132	4.2762	4.14222
50	0			Animal	27	6	1.83	5	0.8381	6.26465	5.50365	6.44444	5.85185	13.9259	6.27512	4.985	4.54425	4.3075
1	1	13	1	Letter	28	5	1	4	0.723907	5.52982	5.81071	6.10714	8.2963	17.7037	5.36947	6.86667	4.43889	5.1049
2	0			Letter	14	2	1.5	1	1.02709	6.116	6.132	6.64286	7.07143	16	5.82236	5.863	4.1	3.73034
3	1	13	1	Letter	17	3	1	2	0.787974	5.45209	5.824	6.29412	10.7059	21.2941	5.51364	NA	NA	5.14667
4	0			Letter	24	6	1.5	5	1.093	5.21853	6.06994	7.16667	7.29167	14.9583	5.21913	NA	NA	5.32316
5	1	13	1	Letter	27	5	1.2	4	0.768912	5.15669	5.64606	6.2963	7.30769	14.3846	5.19171	5.31329	4.76543	5.55706
6	1	10	1	Letter	23	4	1.5	3	0.77056	6.03759	5.63059	5.6087	10.8261	20.913	5.34131	5.359	3.60114	5.18824
7	1	13	1	Letter	28	8	1.37	7	0.477797	4.98815	5.41671	8.17857	2.57143	8.53571	4.62493	5.3686	3.6996	6.51286
8	1	13	1	Letter	27	4	2.25	3	0.702573	6.06193	5.8495	5.81481	11.2692	21.1154	5.46562	NA	NA	4.625
9	1	13	1	Letter	24	7	1.57	6	0.655778	5.8884	5.71358	7.25	1.82609	4.65217	5.45742	5.662	3.84233	5.27214
10	1	13	1	Letter	21	2	1	1	0.975712	5.73407	5.7128	6.04762	11.8	25.65	5.05367	4.89811	4.06533	4.93733
11	1	13	1	Letter	25	7	1.42	6	0.718533	6.01967	6.15562	6.08	7.68	16.88	5.70669	6.1872	4.4214	4.38
12	1	13	0	Letter	11	2	1	1	1.57525	6.1552	6.20145	5.72727	9.54545	16.9091	5.7178	6.043	4.15	3.23778
13	0			Letter	16	4	1	3	1.18581	6.03773	5.88831	5.125	13.8125	29.5	5.48208	5.4075	3.8	4.09385
14	1	13	0	Letter	13	2	1	1	1.31024	4.8811	6.2925	4.69231	10.5385	27.1538	4.77144	5.49829	3.85	4.318
15	1	5	1	Letter	21	5	2.4	4	0.389916	5.7945	5.612	5.52381	14.0476	28.1905	5.55733	5.24862	3.7125	4.54231
16	1	13	1	Letter	32	6	2.83	5	0.863235	5.92278	5.827	6.25	7.3871	15.0968	5.34882	4.89562	3.69462	5.07727
17	1	10	1	Letter	28	2	2	1	0.473614	5.79062	5.8028	5.75	10.3571	19.3929	5.6016	4.7231	4.03	5.07665
18	1	13	1	Letter	33	5	1.6	4	0.878153	5.39332	5.89005	7.0303	5.84848	12.0606	5.17105	4.79483	3.80833	5.49535
19	1	13	1	Letter	27	3	1	2	1.49918	4.72429	5.71353	6.14815	10.4815	23.0741	4.44118	6.18643	4.28443	5.99905
20	1	13	1	Letter	26	6	1.33	5	0.791513	5.38663	5.84312	6.57692	8.30769	17.4231	5.27513	5.19	3.4	4.55875
21	1	5	1	Letter	27	5	1.4	4	0.647604	5.85187	5.94524	5.77778	9.25926	16.5556	5.59812	4.8	4.05	4.66319
22	1	13	1	Letter	21	7	1.42	6	0.490934	6.04144	5.40409	6.61905	6.04762	12.5238	5.72127	NA	NA	5.35455
23	1	5	1	Letter	21	6	1.66	5	0.993943	5.67546	5.68621	7.38095	6.71429	13.9524	4.80893	5.51125	5.059	5.10813
24	1	13	1	Letter	22	6	1.66	5	1.15395	6.02818	5.86259	5.09091	15.7273	31.9545	5.53369	NA	NA	4.14421
25	1	13	0	Letter	13	4	1	3	0.53919	4.5705	5.5	6.23077	7.69231	14.0769	5.0624	NA	NA	4.8575
26	1	13	0	Letter	9	3	1.33	2	0.939259	6.0054	5.835	5.88889	6.44444	18.6667	5.6412	NA	NA	3.67333
27	1	5	1	Letter	29	11	1.54	10	1.25575	5.4499	5.76505	6.37931	7.39286	17.9643	4.883	NA	NA	4.678
28	1	10	1	Letter	13	4	1.75	3	1.50058	6.27511	6.1981	5.30769	8.84615	20.6154	5.8498	6.87067	5.724	4.41333
29	1	13	1	Letter	21	5	1.4	4	0.967224	6.10707	6.08786	6.66667	5.85	13.05	5.45354	4.25286	3.76786	4.25093
30	1	10	1	Letter	25	3	2	2	0.965122	5.66725	5.96106	6.56	7.2	15.2	5.4208	4.51483	3.60983	5.57143
31	0			Letter	28	1	1	0	0.841847	5.64867	5.7345	5.85714	10.2857	19.4643	5.39867	5.5615	4.4885	5.214
32	1	10	1	Letter	34	6	2	5	0.942047	5.28885	6.10318	7.29412	3.88235	8.41176	5.09095	4.904	3.3	5.42839
33	1	13	1	Letter	26	7	1	6	0.452464	5.78014	5.70075	5.88462	13.5769	25.0769	5.45331	4.9635	3.543	5.96293
34	1	13	1	Letter	23	7	1.42	6	0.482818	5.98644	5.8954	5.52174	11.9545	22.5455	5.3928	5.142	4.272	4.40727
35	1	13	1	Letter	27	8	1.37	7	1.1156	5.93571	5.9634	5.37037	12.3704	22.1481	5.61313	2.7	6.285	4.09238
36	1	13	1	Letter	35	7	1.14	6	0.704159	5.02616	5.69815	6.57143	7.8	15	5.06155	NA	NA	5.142
37	1	13	1	Letter	19	5	1	4	0.987387	5.88023	5.617	5.47368	11	23.3684	5.18562	4.6	2.238	4.96
38	1	13	1	Letter	21	3	1.66	2	0.764087	5.28109	5.312	6.28571	9.42857	18.2857	4.62873	NA	NA	5.71333
39	1	13	1	Letter	31	5	1.8	4	0.860752	5.97916	6.00153	6.32258	4.96667	9.86667	5.62716	NA	NA	4.793
40	1	13	1	Letter	30	5	1.2	4	0.992916	4.81186	5.79609	6.06667	7.13333	14.4	4.85959	5.21925	3.231	5.98037
41	1	13	1	Letter	17	3	2	2	1.07267	5.921	5.79171	5.58824	12	24.9412	5.39407	NA	NA	5.0525
42	1	13	1	Letter	19	1	1	0	0.754711	6.06477	5.95285	6.05263	8.15789	17.0526	5.67669	4.681	3.75	4.1982
43	1	10	1	Letter	10	1	9	0	0.880539	5.99717	6.24717	6.3	8.4	19.8	5.3094	NA	NA	4.30286
44	1	13	1	Letter	46	13	1.15	12	0.999482	5.91919	5.75948	5.36957	14.8095	29.8571	5.74404	NA	NA	4.49
45	1	13	1	Letter	30	10	1.4	9	0.877851	5.57312	6.03235	6.46667	8.13793	16.4138	5.34706	4.86414	3.91814	4.589
46	0			Letter	13	4	1.75	3	1.11284	6.11667	6.31978	5.15385	14.0769	26.1538	5.34225	5.318	4.7	4.12531
47	1	13	1	Letter	18	3	1.33	2	1.28906	5.69308	5.99054	5	15.1765	32.8824	5.238	4.904	3.9295	4.33857
48	1	13	1	Letter	30	2	1	1	0.80263	5.4524	5.40045	6.33333	4.7	9.86667	4.97025	4.6464	3.8895	6.31455
49	1	10	1	Letter	30	3	2	2	0.491875	5.20808	5.88069	7.4	2.46667	5.16667	4.76608	5.638	4.50375	5.95579
50	0			Letter	18	4	1.5	3	0.803087	6.25677	5.83062	5.61111	10.5	20.1111	5.84485	7	4.5	4.65333
1	1	25	1	Unconstrained	71	13	4.23	12	1.11176	5.9495	5.97877	6.3662	7.3913	16.087	5.73555	5.00669	5.25577	4.23286
2	0			Unconstrained	42	8	2.25	7	1.2644	6.20947	6.16264	6.97619	7.68293	15.9024	5.82792	4.91829	3.93886	3.95862
3	1	36	0	Unconstrained	31	6	1.5	5	1.07852	6.25717	6.27242	7.45161	5.03333	10.7667	5.86542	5.29467	4.86667	4.25154
4	0			Unconstrained	46	9	1.77	8	0.9524	5.09382	5.7	8.36957	3.75556	7.6	5.09314	5.39761	4.60378	6.45667
5	1	36	1	Unconstrained	49	11	3.27	10	1.25529	6.21064	6.06678	6.46939	6.63265	14.7551	5.75597	5.8616	3.718	3.60421
6	1	39	1	Unconstrained	23	7	1.57	6	1.23299	5.92413	6.1965	7.13043	7.31818	14.9545	5.66644	5.818	5.65	4.32128
7	1	25	1	Unconstrained	54	10	3.4	9	1.05896	6.13219	6.0564	6.44444	4.81481	12.5926	5.81416	5.03471	5.11243	4.90961
8	1	36	1	Unconstrained	55	12	2.33	11	1.48836	6.15536	6.23361	5.69091	8.87037	20.0185	5.8034	6.777	4.213	3.59522
9	1	36	0	Unconstrained	37	6	3.5	5	1.41133	6.04865	6.06625	6.59459	7.77778	18.4722	5.66431	3.61	7.07507	4.16742
10	1	36	0	Unconstrained	32	8	1.75	7	1.53123	6.09583	6.2406	6.34375	6.6875	15.4062	5.68043	3.625	7.061	3.94644
11	1	36	0	Unconstrained	39	10	1.6	9	1.32257	6.03129	6.07293	7.38462	6.72222	15.1944	5.5917	4.3743	6.8038	4.67355
12	1	25	0	Unconstrained	22	6	1.83	5	1.5147	5.027	6.20305	6.86364	4.5	10.2727	4.21562	4.0465	6.04225	5.2
13	0			Unconstrained	56	15	1.73	14	1.24089	6.11017	6.09177	6.57143	5.57143	14.4107	5.78176	4.95367	3.78	4.50796
14	1	36	0	Unconstrained	30	3	1	2	2.37697	4.29469	5.84685	5.2	8.32143	20.6071	4.18415	NA	NA	4.78818
15	1	1	1	Unconstrained	19	4	1.5	3	1.51482	6.142	6.28293	6.21053	11.6667	27.0556	5.65413	NA	NA	3.81125
16	1	36	1	Unconstrained	65	13	3.76	12	0.83571	6.02557	6.12067	7.76923	6.32258	14.0968	5.81791	5.5225	4.2405	4.76459
17	1	39	1	Unconstrained	41	12	1.66	11	1.46005	6.18624	6.26126	6.26829	8.04878	17.4146	5.58029	5.6882	4.93893	3.92147
18	1	36	1	Unconstrained	55	13	1.69	12	1.38672	5.80939	6.08491	7.05455	7.01852	15.6481	5.20436	5.47829	5.18268	4.36455
19	1	36	1	Unconstrained	42	7	1.42	6	1.65965	5.94773	6.33782	6.09524	6.5	14.95	5.61141	5.691	3.8825	4.20632
20	1	36	1	Unconstrained	77	16	2	15	1.48303	5.98708	6.16981	6.11688	7.18182	17.5584	5.46962	5.761	4.095	4.15943
21	1	1	1	Unconstrained	60	16	2.68	15	1.11722	6.07625	6.13817	6.41667	8.08772	19.5088	5.93622	5.81595	4.02505	3.93185
22	1	36	0	Unconstrained	27	6	2.33	5	1.7565	6.19435	6.40072	5.81481	10.1111	21.2963	5.59008	5.69038	4.63031	3.664
23	1	1	1	Unconstrained	34	7	2	6	1.38153	5.81642	6.03277	7.35294	6.93939	15.2727	5.72271	6.0072	3.6916	4.305
24	1	36	0	Unconstrained	34	9	2	8	1.59243	6.07471	6.23858	5.94118	8.32353	19.5	5.64577	5.74741	5.15971	3.78067
25	1	25	1	Unconstrained	39	8	2.87	7	1.32733	6.13789	6.15407	5.79487	8.24324	17.1622	5.74377	5.16778	4.33722	4.65394
26	1	36	0	Unconstrained	18	5	2	4	1.88034	5.49371	6.15471	7.22222	4	9.94444	5.11319	5.17289	3.86444	5.48222
27	1	1	1	Unconstrained	63	16	1.87	15	1.63311	5.83979	6.20627	6.34921	6.98413	16.8095	5.33936	5.41664	3.94457	4.33042
28	1	39	1	Unconstrained	42	14	2	13	1.52626	6.03038	6.21638	6.14286	5.58537	13.6829	5.67161	4.63317	4.279	3.66867
29	1	36	1	Unconstrained	54	13	2.61	12	1.25329	6.28968	6.27727	6.35185	7.5	18.5185	5.93035	5.33979	4.08428	3.68
30	1	39	1	Unconstrained	28	6	3	5	1.33843	6.21886	6.30583	6.46429	7.57143	17.8929	5.76422	5.5265	3.55983	3.67361
31	0			Unconstrained	34	7	1.42	6	1.34583	5.55752	5.82753	6.29412	7.55882	16.5882	5.08553	5.39	3.381	5.14242
32	1	39	1	Unconstrained	49	15	1.53	14	1.23056	6.21655	6.05321	5.89796	8.71429	20.3265	5.85305	NA	NA	4.231
33	1	36	1	Unconstrained	52	16	2	15	0.837402	6.08471	6.17258	6.73077	6.11538	14.9231	5.88819	5.06657	5.05714	4.61487
34	1	36	1	Unconstrained	51	8	3.25	7	0.94165	6.03112	5.92932	8.05882	6.59184	15.3061	5.58329	5.12082	5.204	4.95928
35	1	25	1	Unconstrained	53	16	2.12	15	1.23984	5.98567	5.91028	7.24528	7.23529	15.3137	5.58493	5.91587	4.33875	4.42123
36	1	36	1	Unconstrained	72	19	2.52	18	1.15722	6.05484	6.07182	5.95833	8.51389	17.375	5.85373	6.50087	2.87742	4.148
37	1	36	1	Unconstrained	47	11	3.18	10	0.940516	6.02209	6.01306	7.57447	6.3617	13.0213	5.52071	5.228	3.7552	4.43403
38	1	36	1	Unconstrained	75	22	2.22	21	1.20593	6.07227	6.10383	6.68	6.31507	15.1507	5.64715	5.33391	4.27327	4.60093
39	1	36	1	Unconstrained	47	8	1.25	7	1.51638	6.14173	6.28757	5.70213	8.12766	18.2766	5.77502	5.62031	5.02754	4.09544
40	1	36	0	Unconstrained	35	12	1.58	11	1.27949	6.30352	6.316	6.54286	7.20588	16.2941	6.00643	4.66143	4.46914	3.73107
41	1	36	0	Unconstrained	40	12	2.16	11	1.6681	6.14542	6.26761	6.25	9.2	22.2	5.77321	4.70547	4.22647	3.81156
42	1	36	1	Unconstrained	60	9	6	8	1.14937	6.25475	6.05566	6.21667	8.38596	20.2281	5.99298	5.24621	3.76757	4.1902
43	1	39	1	Unconstrained	20	5	2.6	4	1.30855	6.1295	6.08861	6.8	7.4	18.25	5.82017	NA	NA	4.23489
44	1	36	1	Unconstrained	79	25	2.04	24	1.31065	5.66362	6.10814	6.27848	6.32051	13.8974	5.33902	5.181	3.6	4.80219
45	1	36	1	Unconstrained	51	9	2.55	8	1.79102	5.60962	6.24178	6.07843	8.68627	19.2157	5.14978	6.22067	5.14233	4.42158
46	0			Unconstrained	31	8	2.75	7	1.18628	6.1959	6.1393	7.41935	7.14286	17.25	5.76295	4.641	5.2704	4.20182
47	1	25	1	Unconstrained	38	7	1.42	6	1.55644	5.4497	6.11571	7	6.27027	15.973	5.14488	4.95119	4.11381	5.11086
48	1	36	1	Unconstrained	48	10	3.5	9	1.54	5.80414	6.13644	6.25	7.52083	17.125	5.44149	4.44615	4.83892	4.20318
49	1	39	1	Unconstrained	41	10	1.5	9	0.898544	6.27674	6.03416	7.04878	3.31707	9.31707	5.8489	6.55725	3.9625	4.235
50	0			Unconstrained	25	5	2	4	1.49709	6.2242	6.11485	7.32	6.04	14.92	5.5107	5.94833	4.18333	4.18

## Sheet: DataDictionary
Participant	Code for anonymized person with HIV
ParticipantsCrossValidation	Participants that were possible to enter in the cross-validation (1) and not possible to enter in the cross-validation (0)
Cut_off	Cut-off score for specific fluency task, as determined with modified t-tests, two-sided, (p=0.05). Singlims_es.exe (Crawford et al., 2010)
Impaired	Participants that were below the norm (0) or within the norm (1) as established by each cut-off (i.e., three tasks, animal, letter, unconstrained)
Condition	Data of the three tasks together, and separate data for animal fluency, letter fluency, unconstrained fluency
TotalWords	Sum of words for each participant and task
NumberClusters	Number of clusters, as defined by Troyer (2000)
MeanClusterSize	Mean size of the clusters
NumberSwitches	Number of switches, as defined by Troyer (2000)
Frequency	Mean frequency (log) of the words for each participant and task (Duchon et al., 2013)
Imageability	Mean imageability of the words for each participant and task (Duchon et al., 2013; Guasch et al., 2016)
Familiarity	Mean familiarity of the words for each participant and task (Duchon et al., 2013; Guasch et al., 2016)
LengthGraphemes	Mean length in graphemes of the words for each participant and task. This was measured for each word
OrthSimilarity	Mean orthographic similarity of the words for each particpiant and task (Duchon et al., 2013)
PhonSimilarity	Mean phonological similarity of the words for each participant and task (Duchon et al., 2013)
Concreteness	Mean concreteness of the words for each participant and task (Duchon et al., 2013; Guasch et al., 2016)
Valence	Mean valence of the words for each participant and task (Guasch et al., 2016)
Arousal	Mean arousal of the words for each participant and task (Guasch et al., 2016)
AgeOfAcquisition	Mean age of acquisition of the words for each participant and task (Alonso et al., 2015)
